# Supplementary material for: Lectotypification of the name Melastoma candidum f. albiflorum and its taxonomic status
Source: PhytoKeys. 2020 May 8;146:47–52. doi: 10.3897/phytokeys.146.49929 (PMC7228939; doi:10.3897/phytokeys.146.49929)
Supplement: XML Treatment for Melastoma candidum [file phytokeys.146.49929-treatment1.xml]

<!DOCTYPE tp:taxon-treatment
  PUBLIC "-//TaxonX//DTD Taxonomic Treatment Publishing DTD v0 20100105//EN" "tax-treatment-NSO.dtd">
<tp:taxon-treatment xmlns:tp="http://www.plazi.org/taxpub"><tp:treatment-meta><kwd-group><label>Taxon classification</label><kwd><named-content xmlns:xlink="http://www.w3.org/1999/xlink" content-type="kingdom">Plantae</named-content></kwd><kwd><named-content xmlns:xlink="http://www.w3.org/1999/xlink" content-type="order">Myrtales</named-content></kwd><kwd><named-content xmlns:xlink="http://www.w3.org/1999/xlink" content-type="family">Melastomataceae</named-content></kwd></kwd-group><mixed-citation publication-type="journal"><person-group><name><surname>Zhang</surname><given-names>Xinjian</given-names></name><name><surname>Dai</surname><given-names>Jin-Hong</given-names></name><name><surname>Liu</surname><given-names>Xiaozhou</given-names></name><name><surname>Li</surname><given-names>Zihua</given-names></name><name><surname>Lee</surname><given-names>Shiou Yih</given-names></name><name><surname>Zhou</surname><given-names>Renchao</given-names></name><name><surname>Tan</surname><given-names>Guangwen</given-names></name></person-group><article-title>Lectotypification of the name <italic><tp:taxon-name><tp:taxon-name-part taxon-name-part-type="genus" reg="Melastoma">Melastoma</tp:taxon-name-part> <tp:taxon-name-part taxon-name-part-type="species" reg="candidum">candidum</tp:taxon-name-part></tp:taxon-name></italic> f. <italic><tp:taxon-name><tp:taxon-name-part taxon-name-part-type="genus" reg="Melastoma"/><tp:taxon-name-part taxon-name-part-type="species" reg="candidum"/><tp:taxon-name-part taxon-name-part-type="form" reg="albiflorum">albiflorum</tp:taxon-name-part></tp:taxon-name></italic> and its taxonomic status</article-title><source>PhytoKeys</source><day>08</day><month>5</month><year>2020</year><volume>146</volume><fpage>47</fpage><lpage>52</lpage><pub-id pub-id-type="doi">10.3897/phytokeys.146.49929</pub-id></mixed-citation></tp:treatment-meta><tp:nomenclature><tp:taxon-name><object-id xmlns:xlink="http://www.w3.org/1999/xlink" content-type="arpha" xlink:type="simple">9C364FE8-C9E6-5101-8F6F-216089BDB8D6</object-id>
              <tp:taxon-name-part taxon-name-part-type="genus" reg="Melastoma">Melastoma</tp:taxon-name-part>
              <tp:taxon-name-part taxon-name-part-type="species" reg="candidum">candidum</tp:taxon-name-part>
            </tp:taxon-name><tp:taxon-authority>D. Don</tp:taxon-authority></tp:nomenclature><tp:treatment-sec sec-type="Synonym" id="SECID0EAOAC"><title>Synonym.</title><p><tp:taxon-name><tp:taxon-name-part taxon-name-part-type="genus" reg="Melastoma">Melastoma</tp:taxon-name-part> <tp:taxon-name-part taxon-name-part-type="species" reg="candidum">candidum</tp:taxon-name-part> <tp:taxon-name-part taxon-name-part-type="authority">D. Don</tp:taxon-name-part> <tp:taxon-name-part taxon-name-part-type="infraspecific-rank">f.</tp:taxon-name-part> <tp:taxon-name-part taxon-name-part-type="form" reg="albiflorum">albiflorum</tp:taxon-name-part></tp:taxon-name> J. C. Ou.</p></tp:treatment-sec><tp:treatment-sec sec-type="Lectotype" id="SECID0E1OAC"><title>Lectotype</title><p>(designated here): – China. Taiwan. Ilan, Yuensanhsiang, leg. <italic>Jun-Chih Ou 64</italic>, July 6, 1976, Herbarium of National Research Institute of Chinese Medicine (HNRICM!).</p></tp:treatment-sec><tp:treatment-sec sec-type="description" id="SECID0ECPAC"><title>Description.</title><p>Perennial shrubs, 0.3–1.5 m tall. Twigs nearly 4-angled to subterete in the younger parts and terete in the old parts, densely covered with appressed to suberect strigose with scales. Leaf blades ovate to elliptic, papery, 3.3–4.8×6–9.5 cm, base broadly cuneate to rounded or subcordate, apex acuminate, margin entire, palmately 7-nerved (the marginal nerves often inconspicuous), adaxially densely strigose, abaxially densely puberulous, strigose along veins; petioles 1.4–2.0 cm, densely strigose with scales. Inflorescences subcapitate corymbose, terminal, 3–5-flowered, with 2 leaf-like bracts at base. Pedicels 8–12 mm, densely strigose with scales; bracteoles 2, opposite, elliptic-lanceolate to elliptic, 6–13 mm, abaxially densely strigose, margin ciliate. Hypanthia 7–12 mm, densely appressed-strigose with scales, margin fimbriate. Sepals lanceolate to ovate-lanceolate, apex acuminate, densely strigose and pubescent on both sides and along the margin. Petals 5, occasionally 6, white, obovate, ca. 27×18 mm, apex rounded. Stamens 10, dimorphic, longer stamens with anthers linear, curved, ca. 9 mm, filaments ca. 10 mm, joined by a connective ca. 9 mm, curved, spur bifid ca. 2 mm, shorter stamens with anthers ca. 8 mm, 2-tuberculate at base, filaments ca. 7 mm, without prolonged connective. Ovary half-inferior, campanulate, with a ring of bristles at apex. Capsule dry, urceolate, apically dehiscent, 9–16×7–10 mm, densely squamose strigose. Seeds numerous, minute, cochleate. Fl. May-Aug, fr. Aug-Oct.</p></tp:treatment-sec><tp:treatment-sec sec-type="distribution" id="SECID0EHPAC"><title>Distribution and habitat.</title><p>The white-flowered form of <italic><tp:taxon-name><tp:taxon-name-part taxon-name-part-type="genus" reg="Melastoma">M.</tp:taxon-name-part> <tp:taxon-name-part taxon-name-part-type="species" reg="candidum">candidum</tp:taxon-name-part></tp:taxon-name></italic> was first reported only from Hsinchu Hsien and Ilan Hsien (Taiwan). This form has also been reported to occur in the Ryukyu Island (<xref ref-type="bibr" rid="B4">Hatusima and Amano 1994</xref>), but without exact specimen information. The individuals in Fujian, China represent the first known occurrence of this form outside of Taiwan Island (Fig. <xref ref-type="fig" rid="F2">2</xref>). It occurs only in lowland evergreen forest margins at an elevation of approximately 150–300 in Pinghe County, Fujian. They occur in evergreen forests dominated by <italic><tp:taxon-name><tp:taxon-name-part taxon-name-part-type="genus" reg="Blechnum">Blechnum</tp:taxon-name-part> <tp:taxon-name-part taxon-name-part-type="species" reg="orientale">orientale</tp:taxon-name-part></tp:taxon-name></italic>, <italic><tp:taxon-name><tp:taxon-name-part taxon-name-part-type="genus" reg="Dicranopteris">Dicranopteris</tp:taxon-name-part> <tp:taxon-name-part taxon-name-part-type="species" reg="pedata">pedata</tp:taxon-name-part></tp:taxon-name></italic>, <italic><tp:taxon-name><tp:taxon-name-part taxon-name-part-type="genus" reg="Miscanthus">Miscanthus</tp:taxon-name-part> <tp:taxon-name-part taxon-name-part-type="species" reg="floridulus">floridulus</tp:taxon-name-part></tp:taxon-name></italic> and <italic><tp:taxon-name><tp:taxon-name-part taxon-name-part-type="genus" reg="Rhodomyrtus">Rhodomyrtus</tp:taxon-name-part> <tp:taxon-name-part taxon-name-part-type="species" reg="tomentosa">tomentosa</tp:taxon-name-part></tp:taxon-name></italic>.</p><fig id="F2" position="float" orientation="portrait"><object-id xmlns:xlink="http://www.w3.org/1999/xlink" content-type="doi" xlink:type="simple">10.3897/phytokeys.146.49929.figure2</object-id><object-id xmlns:xlink="http://www.w3.org/1999/xlink" content-type="arpha" xlink:type="simple">A33ECC8A-24D7-5015-8FA6-AFD31E6EF1C4</object-id><label>Figure 2.</label><caption><p>Distribution map of the white form of <italic><tp:taxon-name><tp:taxon-name-part taxon-name-part-type="genus" reg="Melastoma">Melastoma</tp:taxon-name-part> <tp:taxon-name-part taxon-name-part-type="species" reg="candidum">candidum</tp:taxon-name-part></tp:taxon-name></italic>. Square (■) represents previously reported localities, solid circle (●) represents newly recorded locality. Map was created using SimpleMappr, <ext-link xmlns:xlink="http://www.w3.org/1999/xlink" xlink:type="simple" ext-link-type="uri" xlink:href="http://www.simplemappr.net">http://www.simplemappr.net</ext-link> (<xref ref-type="bibr" rid="B12">Shorthouse 2010</xref>).</p></caption><graphic xmlns:xlink="http://www.w3.org/1999/xlink" xlink:href="phytokeys-146-047-g002.jpg" position="float" orientation="portrait" xlink:type="simple" id="oo_407659.jpg"><uri content-type="original_file" xlink:type="simple">https://binary.pensoft.net/fig/407659</uri></graphic></fig></tp:treatment-sec><tp:treatment-sec sec-type="notes" id="SECID0EOCAE"><title>Notes.</title><p>The key character of the white form of <italic><tp:taxon-name><tp:taxon-name-part taxon-name-part-type="genus" reg="Melastoma">M.</tp:taxon-name-part> <tp:taxon-name-part taxon-name-part-type="species" reg="candidum">candidum</tp:taxon-name-part></tp:taxon-name></italic> is its white-colored flowers, which can be easily distinguished from the purple form of <italic><tp:taxon-name><tp:taxon-name-part taxon-name-part-type="genus" reg="Melastoma">M.</tp:taxon-name-part> <tp:taxon-name-part taxon-name-part-type="species" reg="candidum">candidum</tp:taxon-name-part></tp:taxon-name></italic>. Whereas the purple form has a relatively wide range of distribution in northern Vietnam and southern China (<xref ref-type="bibr" rid="B6">Liu et al. 2014</xref>), the white-flowered individuals have been found across a narrow region. Individuals in Taiwan and mainland China may represent independent origins of white petals from local populations of <italic><tp:taxon-name><tp:taxon-name-part taxon-name-part-type="genus" reg="Melastoma">M.</tp:taxon-name-part> <tp:taxon-name-part taxon-name-part-type="species" reg="candidum">candidum</tp:taxon-name-part></tp:taxon-name></italic>, since breakdown of the anthocyanin synthesis pathway in plants is relatively common (<xref ref-type="bibr" rid="B13">Smith et al. 2012</xref>; <xref ref-type="bibr" rid="B16">Zheng et al. 2019</xref>).</p><p>The flowers of the white form of <italic><tp:taxon-name><tp:taxon-name-part taxon-name-part-type="genus" reg="Melastoma">M.</tp:taxon-name-part> <tp:taxon-name-part taxon-name-part-type="species" reg="candidum">candidum</tp:taxon-name-part></tp:taxon-name></italic> have been used in folk-medicine for the treatment of hypertension, dysentery, diarrhea and antibacterial (<xref ref-type="bibr" rid="B3">Chou and Liao 1982</xref>). During our survey, we also learned that the white form has been cultivated as a medicinal herb by the local people in Pinghe County, Fujian. They believe that it is highly effective for the treatment for nephritis, and has led to the exploitation of natural populations, threatening its survival in the wild. Due to its narrow geographical range and small population size, effective conservation effort is required.</p></tp:treatment-sec><tp:treatment-sec sec-type="Paratype" id="SECID0ESEAE"><title>Paratype.</title><p>– China. Fujian Province, Pinghe County, in lowland evergreen forest margins, 24°02.66'N, 117°04.75'E, Elev. 276 m. 28 July 2019, X. J. Zhang, <italic>ZXJ-1901</italic> (<named-content xmlns:xlink="http://www.w3.org/1999/xlink" content-type="dwc:institutional_code" xlink:type="simple">SYS</named-content>)</p></tp:treatment-sec><ref-list><ref id="B4"><mixed-citation xmlns:xlink="http://www.w3.org/1999/xlink" xlink:type="simple"><person-group><name name-style="western"><surname>Hatusima</surname><given-names>S</given-names></name><name name-style="western"><surname>Amano</surname><given-names>T</given-names></name></person-group> (<year>1994</year>) Flora of the Ryukyus, South of Amami Island (2nd edn).</mixed-citation></ref><ref id="B12"><mixed-citation xmlns:xlink="http://www.w3.org/1999/xlink" xlink:type="simple"><person-group><name name-style="western"><surname>Shorthouse</surname><given-names>DP</given-names></name></person-group> (<year>2010</year>) SimpleMappr, an online tool to produce publication-quality point maps. <ext-link xlink:type="simple" ext-link-type="uri" xlink:href="http://www.simplemappr.net">http://www.simplemappr.net</ext-link> [accessed Oct. 8, 2019]</mixed-citation></ref><ref id="B6"><mixed-citation xmlns:xlink="http://www.w3.org/1999/xlink" xlink:type="simple"><person-group><name name-style="western"><surname>Liu</surname><given-names>T</given-names></name><name name-style="western"><surname>Chen</surname><given-names>YY</given-names></name><name name-style="western"><surname>Chao</surname><given-names>LF</given-names></name><name name-style="western"><surname>Wang</surname><given-names>SQ</given-names></name><name name-style="western"><surname>Wu</surname><given-names>W</given-names></name><name name-style="western"><surname>Dai</surname><given-names>SP</given-names></name><name name-style="western"><surname>Wang</surname><given-names>F</given-names></name><name name-style="western"><surname>Fan</surname><given-names>Q</given-names></name><name name-style="western"><surname>Zhou</surname><given-names>RC</given-names></name></person-group> (<year>2014</year>) Extensive hybridization and introgression between <italic><tp:taxon-name><tp:taxon-name-part taxon-name-part-type="genus">Melastoma</tp:taxon-name-part> <tp:taxon-name-part taxon-name-part-type="species">candidum</tp:taxon-name-part></tp:taxon-name></italic> and <italic><tp:taxon-name><tp:taxon-name-part taxon-name-part-type="genus">M.</tp:taxon-name-part> <tp:taxon-name-part taxon-name-part-type="species">sanguineum</tp:taxon-name-part></tp:taxon-name></italic>. PLoS One 9: 5. <ext-link xlink:type="simple" ext-link-type="doi" xlink:href="10.1371/journal.pone.0096680">https://doi.org/10.1371/journal.pone.0096680</ext-link></mixed-citation></ref><ref id="B13"><mixed-citation xmlns:xlink="http://www.w3.org/1999/xlink" xlink:type="simple"><person-group><name name-style="western"><surname>Smith</surname><given-names>SD</given-names></name><name name-style="western"><surname>Wang</surname><given-names>SQ</given-names></name><name name-style="western"><surname>Rausher</surname><given-names>MD</given-names></name></person-group> (<year>2012</year>) <article-title>Functional evolution of an anthocyanin pathway enzyme during a flower color transition.</article-title><source>Molecular Biology and Evolution</source><volume>30</volume>(<issue>3</issue>): <fpage>602</fpage>–<lpage>612</lpage>. <ext-link xlink:type="simple" ext-link-type="doi" xlink:href="10.1093/molbev/mss255">https://doi.org/10.1093/molbev/mss255</ext-link></mixed-citation></ref><ref id="B16"><mixed-citation xmlns:xlink="http://www.w3.org/1999/xlink" xlink:type="simple"><person-group><name name-style="western"><surname>Zheng</surname><given-names>T</given-names></name><name name-style="western"><surname>Lin</surname><given-names>YH</given-names></name><name name-style="western"><surname>Wang</surname><given-names>LP</given-names></name><name name-style="western"><surname>Lin</surname><given-names>QJ</given-names></name><name name-style="western"><surname>Lin</surname><given-names>XX</given-names></name><name name-style="western"><surname>Chen</surname><given-names>ZD</given-names></name><name name-style="western"><surname>Lin</surname><given-names>ZY</given-names></name></person-group> (<year>2019</year>) De novo assembly and characterization of the floral transcriptomes of two varieties of <italic><tp:taxon-name><tp:taxon-name-part taxon-name-part-type="genus">Melastoma</tp:taxon-name-part> <tp:taxon-name-part taxon-name-part-type="species">malabathricum</tp:taxon-name-part></tp:taxon-name></italic>. Frontiers in Genetics 10: 521. <ext-link xlink:type="simple" ext-link-type="doi" xlink:href="10.3389/fgene.2019.00521">https://doi.org/10.3389/fgene.2019.00521</ext-link></mixed-citation></ref><ref id="B3"><mixed-citation xmlns:xlink="http://www.w3.org/1999/xlink" xlink:type="simple"><person-group><name name-style="western"><surname>Chou</surname><given-names>CJ</given-names></name><name name-style="western"><surname>Liao</surname><given-names>C</given-names></name></person-group> (<year>1982</year>) Phytochemical and pharmacological studies on the flower of <tp:taxon-name><tp:taxon-name-part taxon-name-part-type="genus">Melastoma</tp:taxon-name-part> <tp:taxon-name-part taxon-name-part-type="species">candidum</tp:taxon-name-part> <tp:taxon-name-part taxon-name-part-type="authority">D. Don</tp:taxon-name-part> <tp:taxon-name-part taxon-name-part-type="infraspecific-rank">forma</tp:taxon-name-part> <tp:taxon-name-part taxon-name-part-type="form">albiflorum</tp:taxon-name-part></tp:taxon-name> J. C. Ou. The Annual Reports of the National Research Institute of Chinese Medicine: 69–129.</mixed-citation></ref></ref-list></tp:taxon-treatment>
